# Supplementary material for: StemPanTox: A fast and wide-target drug assessment system for tailor-made safety evaluations using personalized iPS cells
Source: iScience. 2022 Jun 6;25(7):104538. doi: 10.1016/j.isci.2022.104538 (PMC9218511; doi:10.1016/j.isci.2022.104538)
Supplement: Table S4. 3D molecular descriptors produced by alvaDesc software ver.2.0.6 (Affinity Science Corp.) of 24 chemicals, related to Figure 2 [file mmc2.xlsx]

## Sheet: Table_S4
NAME	MW	AMW	Sv	Se	Sp	Si	Mv	Me	Mp	Mi	GD	nAT	nSK	nAA	nTA	nBT	nBO	nBM	SCBO	RBN	RBF	nDB	nTB	nAB	nH	nC	nN	nO	nP	nS	nF	nCL	nBR	nI	nB	nHM	nHet	nX	H%	C%	N%	O%	X%	nCsp3	nCsp2	nCsp	Fsp3	max_conj_path	nStructures
Acetonylacetone	114.16	6.34222	10.0636	18.0726	10.716	20.4948	0.559089	1.00403	0.595333	1.1386	0.25	18	8	0	4	17	7	2	9	3	0.176471	2	0	0	10	6	0	2	0	0	0	0	0	0	0	0	2	0	55.5556	33.3333	0	11.1111	0	4	2	0	0.666667	0	1
Acrylamide	71.09	7.109	5.7898	10.1963	5.983	11.5381	0.57898	1.01963	0.5983	1.15381	0.4	10	5	0	3	9	4	2	6	1	0.111111	2	0	0	5	3	1	1	0	0	0	0	0	0	0	0	2	0	50	30	10	10	0	0	3	0	0	4	1
Amiodarone	645.35	10.7558	38.7014	59.4759	44.1084	66.7957	0.645023	0.991265	0.73514	1.11326	0.0709677	60	31	15	6	62	33	17	42	11	0.177419	1	0	16	29	25	1	3	0	0	0	0	0	2	0	2	6	2	48.3333	41.6667	1.66667	5	3.33333	10	15	0	0.4	17	1
AmitriptylineHCl	277.44	6.30545	26.8162	42.8214	29.3811	49.0655	0.609459	0.973214	0.667752	1.11512	0.109524	44	21	12	2	46	23	13	30	3	0.0652174	1	0	12	23	20	1	0	0	0	0	0	0	0	0	0	1	0	52.2727	45.4545	2.27273	0	0	6	14	0	0.3	14	1
Atorvastatin	558.7	7.35132	47.9557	76.374	50.1652	85.4417	0.630996	1.00492	0.660068	1.12423	0.0536585	76	41	23	8	79	44	25	57.5	12	0.151899	2	0	23	35	33	2	5	0	0	1	0	0	0	0	0	8	1	46.0526	43.4211	2.63158	6.57895	1.31579	9	24	0	0.272727	19	1
Axitinib	386.51	8.40239	31.6751	45.9961	33.4548	51.029	0.688589	0.999915	0.727278	1.10933	0.0820106	46	28	21	2	49	31	24	44	5	0.102041	2	0	22	18	22	4	1	0	1	0	0	0	0	0	1	6	0	39.1304	47.8261	8.69565	2.17391	0	1	21	0	0.0454545	17	1
Bucillamine	223.35	8.59038	15.7008	26.5381	17.233	29.4577	0.603877	1.0207	0.662808	1.13299	0.153846	26	13	0	7	25	12	2	14	4	0.16	2	0	0	13	7	1	3	0	2	0	0	0	0	0	2	6	0	50	26.9231	3.84615	11.5385	0	5	2	0	0.714286	0	1
ButylatedHA	180.27	6.21621	16.644	28.7234	18.0002	32.7404	0.573931	0.990462	0.620697	1.12898	0.166667	29	13	6	5	29	13	6	16	2	0.0689655	0	0	6	16	11	0	2	0	0	0	0	0	0	0	0	2	0	55.1724	37.931	0	6.89655	0	5	6	0	0.454545	6	1
Chlorpheniramine	274.82	7.23211	23.6115	37.4797	25.7219	42.6774	0.621355	0.986308	0.676892	1.12309	0.116959	38	19	12	3	39	20	12	26	5	0.128205	0	0	12	19	16	2	0	0	0	0	1	0	0	0	1	3	1	50	42.1053	5.26316	0	2.63158	5	11	0	0.3125	6	1
Chlorpromazine	318.9	7.9725	25.7986	39.5561	28.3696	44.5974	0.644965	0.988903	0.70924	1.11494	0.109524	40	21	12	3	42	23	12	29	4	0.0952381	0	0	12	19	17	2	0	0	1	0	1	0	0	0	2	4	1	47.5	42.5	5	0	2.5	5	12	0	0.294118	6	1
Cisplatin	300.06	27.2782	6.3137	na	9.7046	12.9258	0.573973	na	0.882236	1.17507	0.2	11	5	0	2	8	2	0	2	0	0	0	0	0	6	0	2	0	0	0	0	2	0	0	0	3	5	2	54.5455	0	18.1818	0	18.1818	0	0	0	0	0	3
Cyclopamine	411.69	5.79845	39.987	69.4284	44.1427	80.2211	0.563197	0.977865	0.621728	1.12987	0.0804598	71	30	0	5	76	35	2	37	0	0	2	0	0	41	27	1	2	0	0	0	0	0	0	0	0	3	0	57.7465	38.0282	1.40845	2.8169	0	23	4	0	0.851852	0	1
CyclosporinA	1202.84	6.13694	108.153	195.227	116.587	224.754	0.551801	0.996058	0.59483	1.1467	0.0238095	196	85	0	36	196	85	12	97	15	0.0765306	12	0	0	111	62	11	12	0	0	0	0	0	0	0	0	23	0	56.6327	31.6327	5.61224	6.12245	0	49	13	0	0.790323	0	1
Digoxin	781.05	6.56345	67.8648	119.857	71.7278	135.218	0.570292	1.00721	0.602755	1.13629	0.0417508	119	55	0	12	126	62	2	64	7	0.0555556	2	0	0	64	41	0	14	0	0	0	0	0	0	0	0	14	0	53.7815	34.4538	0	11.7647	0	38	3	0	0.926829	4	1
Doxorubicin	543.57	7.99368	43.2594	70.0725	43.6648	76.6145	0.636168	1.03048	0.642129	1.12668	0.0580297	68	39	12	11	72	43	15	52	5	0.0694444	3	0	12	29	27	1	11	0	0	0	0	0	0	0	0	12	0	42.6471	39.7059	1.47059	16.1765	0	12	15	0	0.444444	16	1
Gentamicin	477.69	6.28539	41.1198	76.5885	43.6766	87.8461	0.54105	1.00774	0.574692	1.15587	0.0662879	76	33	0	10	78	35	0	35	7	0.0897436	0	0	0	43	21	5	7	0	0	0	0	0	0	0	0	12	0	56.5789	27.6316	6.57895	9.21053	0	21	0	0	1	0	1
Ibuprofen	206.31	6.25182	19.1708	32.607	20.7616	37.1556	0.580933	0.988091	0.629139	1.12593	0.142857	33	15	6	5	33	15	7	19	4	0.121212	1	0	6	18	13	0	2	0	0	0	0	0	0	0	0	2	0	54.5455	39.3939	0	6.06061	0	6	7	0	0.461538	6	1
Itraconazole	705.71	8.11161	56.1142	87.9086	58.7618	98.3552	0.644991	1.01044	0.675423	1.13052	0.0467687	87	49	23	5	93	55	25	68.5	11	0.11828	2	0	23	38	35	8	4	0	0	0	2	0	0	0	2	14	2	43.6782	40.2299	9.1954	4.5977	2.29885	13	22	0	0.371429	6	1
LithocholicAcid	376.64	5.62149	36.6804	65.6539	40.5915	75.9322	0.547469	0.979909	0.605843	1.13332	0.0854701	67	27	0	6	70	30	1	31	4	0.0571429	1	0	0	40	24	0	3	0	0	0	0	0	0	0	0	3	0	59.7015	35.8209	0	4.47761	0	23	1	0	0.958333	0	1
MethapyrileneHCl	261.43	7.06568	22.4657	36.4506	24.756	41.7365	0.607181	0.985151	0.669081	1.12801	0.124183	37	18	11	2	38	19	11	24.5	6	0.157895	0	0	11	19	14	3	0	0	1	0	0	0	0	0	1	4	0	51.3514	37.8378	8.10811	0	0	5	9	0	0.357143	6	1
Sunitinib	398.53	7.11661	34.2201	56.1777	36.0061	63.7341	0.611073	1.00317	0.642966	1.13811	0.0763547	56	29	11	7	58	31	14	39.5	7	0.12069	3	0	11	27	22	4	2	0	0	1	0	0	0	0	0	7	1	48.2143	39.2857	7.14286	3.57143	1.78571	8	14	0	0.363636	17	1
Thioacetamide	75.15	8.35	5.2621	8.9454	6.1762	10.2487	0.584678	0.993933	0.686244	1.13874	0.5	9	4	0	3	8	3	1	4	0	0	1	0	0	5	2	1	0	0	1	0	0	0	0	0	1	2	0	55.5556	22.2222	11.1111	0	0	1	1	0	0.5	0	1
ValproicAcid	144.24	5.54769	13.644	25.7234	15.0002	29.7404	0.524769	0.989362	0.576931	1.14386	0.2	26	10	0	4	25	9	1	10	5	0.2	1	0	0	16	8	0	2	0	0	0	0	0	0	0	0	2	0	61.5385	30.7692	0	7.69231	0	7	1	0	0.875	0	1
VerapamilHCl	454.67	6.4038	41.3844	70.4176	44.5346	80.3078	0.582879	0.991797	0.627248	1.1311	0.0643939	71	33	12	8	72	34	13	42	13	0.180556	0	1	12	38	27	2	4	0	0	0	0	0	0	0	0	6	0	53.5211	38.0282	2.8169	5.6338	0	14	12	1	0.518519	6	1
Table S4. 3D molecular descriptors produced by alvaDesc software ver.2.0.6 (Affinity Science Corp.) of 24 chemicals
[truncated: 5,000 more columns]
